# Supplementary material for: A genome-skimmed phylogeny of a widespread bryozoan family, Adeonidae
Source: BMC Evol Biol. 2019 Dec 27;19:235. doi: 10.1186/s12862-019-1563-4 (PMC6935126; doi:10.1186/s12862-019-1563-4)
Supplement: Supplementary file 2 — Additional file 2. Expanded overview of metadata associated with the samples. [file 12862_2019_1563_MOESM2_ESM.xlsx]

## Sheet: Table S1
BLEED No.	Taxon	Location	Location details	Lat	Long	Depth (m)	Collection Date	Collectors (where specified)	*Original collection number (where available)	NHM Oslo catalog no.
298	Adeona foliifera fascialis	W. Australia	Alrolhos	28° 58' 17'' S	113° 49' 55'' E	85	2015-03-12		NMV F 234 199	NHMO H 1411
297	Adeona foliifera fascialis	W. Australia	off Carnarvon, Western Australia	24° 37' 10'' S	112° 39' 58'' E	100	2005-07-12		NMV F 234 198	NHMO H 1412
749	Adeona sp.1	W. Australia	off D'Entrecasteaux	34° 53' 10'' S	115° 30' 25'' E	100	21/11/2005		NMV F 234 201	NHMO H 1413
746	Adeona sp.1	W. Australia	off Bald Island	35° 10' 45'' S	118° 37' 23'' E	98	24/11/2005		NMV F 234 197	NHMO H 1414
293	Adeona sp.2	W. Australia	off Albany	35° 20' 06'' S	118° 17' 38'' E	99	22/11/2005		NMV F 213 637	NHMO H 1415
295	Adeona sp.2	W. Australia	off Kalbarri	27° 48' 48'' S	113° 18' 40'' E	97	2005-05-12		NMV F 214 412	NHMO H 1416
292	Adeona sp.3	W. Australia	Northwestern Australia	20° 12' 15'' S	115° 08' 21'' E	100	2007-11-06		NMV F 167 487	NHMO H 1417
294	Adeona sp.4	W. Australia	off Pt Hillier	35° 22' 25'' S	117° 11' 49'' E	195	27/11/2005		NMV F 214 404	NHMO H 1418
438	Adeona sp.5	W. Australia	Camden Sound	15° 45' 13" S	124° 16' 15" E	34	23/3/2015	Fromont, J. & Kirkendale, L.	WAM Z90464	NHMO H 1419
444	Adeona sp.5	W. Australia	Camden Sound	15° 25' 43" S	124° 16' 23" E	17	21/3/2015	Fromont, J. & Kirkendale, L.	WAM Z90466	NHMO H 1420
49	Adeona japonica	Japan	off Otsuchi Bay, Iwate Pref.	39° 21' 56" N	142° 0 ' 0"E	72	27/06/2016	Hirose, M.		NHMO H 1421
303	Adeonellopsis sp.1	W. Australia	off Bald Island	35° 37' 55'' S	118° 37' 55'' E	105	23/11/2005		NMV F 234 204	NHMO H 1422
301	Adeonellopsis sp.2	W. Australia	off Bald Island	35° 10' 45'' S	118° 37' 23'' E	98	24/11/2005		NMV F 214 422	NHMO H 1423
300	Adeonellopsis cf. australis	W. Australia	off Albany	35° 20' 06'' S	118° 17' 38'' E	100	22/11/2005		NMV F 213 648	NHMO H 1425
306	Adeonellopsis sp.3	W. Australia	Shark Bay	25° 54' 21'' S	112° 49' 41'' E	100	2005-07-12		NMV F 234 206	NHMO H 1424
344	Adeonellopsis sp.4	New Zealand	Snares Islands	47° 51' 36'' S	166° 52' 12'' E	157	30/1/2008	Smith, A.M.		NHMO H 1427
48	Adeonellopsis sp.4	New Zealand	Snares Islands	47° 49' 22.8'' S	166° 46' 4.8'' E	167	14/10/2016	Smith, A.M.		NHMO H 1426
750	Bracebridgia sp.	W. Australia	off Albany	35° 20' 06'' S	118° 17' 38'' E	99	22/11/2005		NMV F 234 203	NHMO H 1428
305	Adeonella cf. lichenoides	W. Australia	off Carnarvon, Western Australia	24° 37' 10'' S	112° 39' 58' E	100	2005-07-12		NMV F 234 196	NHMO H 1434
439	Adeonella cf. lichenoides	W. Australia	North of Eclipse Islands	13° 32' 11" S	125° 50' 47"E	21	2016-10-03	Gomez, O.A. & Ritchie, J.A.		NHMO H 1433
429	Adeonella cf. lichenoides	W. Australia	Maret Islands	14° 27' 79'' S	124° 52' 82'' E	34	15/12/2015	Gomez, O.A. & Ritchie, J.A.		NHMO H 1432
416	Adeonella sp.1	W. Australia	Camden Sound	15°18'37.01"S	124°19'14.95"E	46	18/3/2015	Fromont, J. & Kirkendale, L.	WAM Z90458	NHMO H 1435
417	Adeonella sp.2	W. Australia	Camden Sound	15° 26'47.19"S	124°04'58.88"E	62	20/3/2015	Fromont, J. & Kirkendale, L.	WAM Z90871	NHMO H 1436
393	Adeonella pluscula	South Africa	Oudekraal, Cape Town	33° 59' 01"S	18° 20' 57"E	15	18/9/2017	Albe Boseman & Chris Williamson		NHMO H 1439
410	Adeonella pluscula	South Africa	Oudekraal, Cape Town	33° 59' 01"S	18° 20' 57"E	15	18/9/2017	Albe Boseman & Chris Williamson		NHMO H 1440
391	Laminopora jellyae	South Africa	Oudekraal, Cape Town	33° 59' 01"S	18° 20' 57"E	15	18/9/2017	Albe Boseman & Chris Williamson		NHMO H 1438
408	Laminopora jellyae	South Africa	Oudekraal, Cape Town	33° 59' 01"S	18° 20' 57"E	15	18/9/2017	Albe Boseman & Chris Williamson		NHMO H 1437
373	Laminopora contorta	Cape Verde	São Vicente	16° 53' 02"N	25° 02' 40"W	8	2013-10-10	Wirtz, P.		NHMO H 1441
401	Reptadeonella bipartita	Brazil	Ilhas Rasas, Guarapari, Espirito Santo	20° 40' 32"S	40° 22' 03"W	15	27/3/2017	Vieira, L.M.		NHMO H 1429
396	Reptadeonella brasiliensis	Brazil	Praia de Pituba, Salvador, Bahia	13° 00' 22"S	38° 27' 12"W	1	2017-07-08	Almeida, A.C., Waeschenbach, A., Porter J. & Vieira, L.M.		NHMO H 1430
41	Reptadeonella aff. violacea	Croatia	Korčula	42° 55' 33" N	17° 10' 53" E	4	2005-04-07	Novosel, M.	CNHM 71 and OLL 2019/6	NHMO H 1431
302	Cucullipora sp.	W. Australia	off Bald Island	35° 11' 26'' S	118° 38' 42'' E	150	24/11/2005		NMV F 214 976	NHMO H 1442
38	Adeonella calveti	Algeria	off Oran	35°49.664'N	0° 34.673'W	90	20/8/2006	RV Meteor, M69, shipboard party		NHMO H 1445
39	Adeonella cf. pallasii	Cyprus	off SW Cyprus	35° 02' 44'' N	32° 13' 25'' E	150	24/6/2018	Achilleos, K.	OLL 2019/9	NHMO H 1444
40	Adeonella pallasii	Croatia	Korčula	42° 54' 40" N	17° 10' 23" E	12	2005-05-07	Novosel, M.	CNHM 70 and OLL 2019/8	NHMO H 1443
* NMV: Melbourne Museum Collection Numbers; WAM: Western Australia Museum Collection Numbers
*CNHM: Croatian Natural History Museum, Zagreb
* OLL: Upper Austrian State Museum, Linz
BLEED: Bryozoan Lab for Ecology, Evolution and Development at the Natural History Museum, University of Oslo
